# Supplementary material for: Detection of Nucleic Acids of the Fish Pathogen Yersinia ruckeri from Planktonic and Biofilm Samples with a CRISPR/Cas13a-Based Assay
Source: Microorganisms. 2024 Jan 29;12(2):283. doi: 10.3390/microorganisms12020283 (PMC10892712; doi:10.3390/microorganisms12020283)
Supplement: Supplementary file 1 [file microorganisms-12-00283-s001.zip]

Archive with 1 entries (1 files):
- microorganisms-2829053-supplementary.xlsx
