# Supplementary material for: Detection of Nucleic Acids of the Fish Pathogen Yersinia ruckeri from Planktonic and Biofilm Samples with a CRISPR/Cas13a-Based Assay
Source: Microorganisms. 2024 Jan 29;12(2):283. doi: 10.3390/microorganisms12020283 (PMC10892712; doi:10.3390/microorganisms12020283)
Supplement: Supplementary file 1 [file microorganisms-12-00283-s001.zip › microorganisms-2829053-supplementary.xlsx]

## Sheet: strains
	Table S1. Bacterial strains used in this study
	Strain	Relevant characteristic(s)	Source or reference
	Y. ruckeri CD2	Wild-type strain /Isolated, Puerto Montt, Chile	Acuña LG, et al., 2021 [30]
	E.coli JM109	Wild-type strain /Commercial	Promega
	S. Typhimurium SL1344	Wild-type strain	Acuña LG, et al., 2020 [48]
	P. salmonis strain 9734	Wild-type strain / ETECMA, Puerto Montt, Chile	Perez-Stuardo, et al., 2020 [49]

## Sheet: primers
	Table S2. Primers (Oligos) used in this study
	Name	Sequence 5´to 3´
	RPA_gyrA Fw	AATTCTAATACGACTCACTATAGGGTCCA ATG AGC GAC CTT GCC AGA GAA ATA ACA CCG
	RPA_gyrA Rv	GCA ATA CCT GAC GAG CCG TTA ACC AGC A
	RPA_micA Fw	AATTCTAATACGACTCACTATAGGGTCCAAAA AGG CCA CAA TCA ATG TGG CCA AAT AAC
	RPA_micA Rv	AAA GAC GCG CAT TTG TTA TCA TCA TCC C
	RPA_rprA Fw	AATTCTAATACGACTCACTATAGGGTCCA AGA CAG CTA AAT AAG TCT TAA TAT TAT TTT
	RPA_rprA Rv	ATA AAA AAA AGC CCA TCA TAG GCG ATA GGC
	YR_qPCR_gyrA Fw	TGG TTA ACG GCT CGT CAG GTA TTG
	YR_qPCR_gyrA Fw	CGA TAC CAC GGC GAC CAT TGA TAA
	YR_qPCR_micA Fw	AGA CGC GCA TTT GTT ATC
	YR_qPCR_micA Fw	GGC CAA ATA ACA TCA CTG TA
	YR_qPCR_rprA Fw	CAG CTA AAT AAG TCT TAA TA
	YR_qPCR_rprA Fw	AAA AAA GCC CAT CAT AGG CG
	YR_qPCR_16S_Fw	CAA ATG CGC TGG CCG GAA ATT A
	YR_qPCR_16S_Rev	CAA CAC GGT TTC GCC TGC ATA A

## Sheet: crRNAs
	Table S3. crRNAs used in this study
	Gene	Protospacer sequence for crRNA 5´a 3´
	gyrA	AGAGTTGAAAAACTCCTATTTGGATTAT
	micA	ATG TTA TTT GGC CAC ATT GAT TGT GGC C
	rprA	AATAATATTAAGACTTATTTAGCTGTCT
